# Supplementary material for: Sensory Schwann cells set perceptual thresholds for touch and selectively regulate mechanical nociception
Source: Nat Commun. 2024 Feb 6;15:898. doi: 10.1038/s41467-024-44845-8 (PMC10847425; doi:10.1038/s41467-024-44845-8)
Supplement: Supplementary file 4 — Source Data [file 41467_2024_44845_MOESM4_ESM.xlsx]

## Sheet: Fig.1D
	Responsive	Non-responsive
A-M	57.1429	42.8571
C-M	56.25	43.75
C-Polymodal	91.6667	8.33333

## Sheet: Fig.1E
A-fiber		C-M		C-polymodal
Light (ms)	Mechanical (ms)	Light (ms)	Mechanical (ms)	Light (ms)	Mechanical (s)
95.2	26.375	29.025		13.75	158.25
0.425	143.6	0	66.15	38.25	85.65
2	38.7	6.35	515.75	1.85	41
62.8	182.625	60.5	113.1	0	64.725
2847.85	55	0	63.25	0	19.125
1.625	9.075	226.95	78	40.4	10
0	71.75	4	65.25	1.23	113.75
0.7	58.15	0.25	9.35	0	48.075
7.125	26.1	0	20.9	31.375	33.125
0.4	4.05			27.25	15
42.25	26.375			5.65	21.375
0	21.5

## Sheet: Fig.1F
Seconds	Light response (spikes/sec)
1	5	0	1	1.33	9.67	1.33	1	1.33	2.33	1.33	1	1	N.B. Rates are the mean from three light stimuli
2	6	0	0	0.33	7.33	0.33	0	0.33	1	0.67	0	0.33
3	5.67	0	0	0.67	4.33	1	0	0.67	0.33	0.33	0	0.67
4	4	0	0	1	4.67	1.67	0	1	0	0.67	0	0.67
5	3	0	0	0.33	2.33	1.33	0	0	0	0.67	0	0.67
6	1.33	0	0	0	1.67	2.67	0	0	0.33	1.33	0	0.67
7	2	1.33	0	0.67	1.33	2.33	0	0.67	0	0.67	0	0.67
8	1	1	0	0.67	1.33	2.67	0	0.67	0	1.33	0	0.67
9	1.33	0	0	0.67	1.67	0.67	0	0.67	0	0.33	0	0.67
10	2.67	0.33	0	0.33	1.33	1.67	0	0.33	0	0.33	0	0.67
Seconds	Mechanical response (spikes/sec)
1	13	13	18	6	8	30	24	30	38	28	23
2	16	5	21	4	5	15	17	25	39	19	5
3	17	5	13	4	4	11	15	18	29	19	5
4	12	6	10	3	4	12	16	15	27	24	8
5	9	5	7	3	3	14	15	12	26	25	9
6	4	5	3	3	4	10	15	12	26	22	5
7	6	2	7	3	3	11	16	12	21	20	9
8	3	3	4	3	3	8	12	12	16	16	6
9	4	5	6	3	3	7	8	11	16	20	4
10	7	2	5	3	3	7	11	10	16	13	5

## Sheet: Fig.1G
Seconds	Light response (spikes/sec)
1	3.33	6.33	8.67	1	5.33	8.33	5	10	N.B. Rates are the mean from three light stimuli
2	1.67	5.67	8.33	0	3	6.67	5.33	7.67
3	0.67	5.33	6.33	0	4.33	5.33	5.33	7.33
4	1	5.33	6	0	3	5.33	4.67	6.33
5	0.67	3	5.67	0	2.33	4.67	4.33	5
6	1	3	5.33	0	1.67	4.67	3.67	4
7	0	4.67	5.33	0	1.67	3.67	3	3.67
8	0.67	3.33	5.33	0	1	4.67	4	3.33
9	0	3.67	5	0	1.67	3	1	3.33
10	0.33	4	4.33	0	1.67	3.33	1.67	3
Seconds	Mechanical Response (spikes/sec)
1	16	2	5	24	16	15	26	17
2	21	3	7	11	11	6	25	12
3	18	4	6	8	14	8	18	9
4	22	2	1	10	14	6	12	9
5	15	2	3	10	11	7	9	5
6	15	2	4	7	13	7	8	7
7	15	2	1	6	10	6	9	5
8	15	1	4	6	15	8	8	6
9	15	2	7	5	7	7	5	4
10	13	0	2	9	8	7	6	2

## Sheet: Fig.1I
Seconds	Light response (spikes/sec)
1	6.33	27	18	17.33	26.67	16.33	20.67	5.67	23.67	18.67	28.67	N.B. Rates are the mean from three light stimuli
2	4.33	13	8.33	16	7.67	8	20.67	6	6.67	9.66	19.67
3	3.33	10.33	4.33	18	3.33	6	16.67	5	5.67	5.33	19.33
4	2.33	9.33	2.67	17	2.67	6.33	14.67	3.33	3.67	5	17
5	1.67	7.33	2.33	13	2.33	5	14	3.67	4.67	4.33	14.33
6	1.67	6	2	12.33	3.33	5.67	8	3.67	3.33	4	8
7	1	6	2.67	11	2.67	4.67	3.33	2	5.33	4.67	5.67
8	1.33	5.33	1.33	6	1.67	4	1.33	2.33	3	3	3
9	2	6	1.67	4.33	2	3.67	3	2.33	2.33	3.67	1.33
10	1	5	1	5	2	5.67	1	3	3	3.67	1.67
Seconds	Mechanical Response (spikes/sec)
1	17	26	20	14	42	13	15	13	15	31	13
2	9	20	11	8	27	7	11	7	18	24	27
3	5	13	7	6	21	7	9	4	7	21	16
4	7	15	6	6	19	5	5	4	9	25	16
5	8	14	6	8	14	5	5	7	6	17	12
6	7	13	6	5	12	6	2	10	9	13	14
7	6	15	6	4	10	6	6	7	4	16	10
8	4	12	7	2	11	5	2	7	4	17	16
9	0	16	7	5	9	9	9	8	3	13	8
10	0	12	6	6	8	9	5	10	4	13	9

## Sheet: Fig.1J
Mechanical threshold (% of control)									Spikes (% of control)
Time (min)	Sox10-Cre								Time (min)	Sox10-Cre
0	100	100	100	100	100	100			0	100	100	100	100	100	100
10	45.8967	26.2745	48.0139	211.095	39.3939	26.948			10	122.785	109.16	94.6602	117.895	153.012	91.9431
20	34.9799	28.0863	37.9189	108.436	64.3305	23.9425			20	111.392	145.802	93.6893	111.579	134.94	37.9147
30	55.7751	83.8431	35.1043	116.854	94.9495	42.8571			30	118.987	86.2595	65.0485	111.579	133.735	36.9668
Time (min)	Sox10-ArchT								Time (min)	Sox10-ArchT
0	100	100	100	100	100	100			0	100	100	100	100	100	100
10	152.161	120	48.6953	806.891	113.146	220.482			10	47.3684	106.493	68.9655	30.6667	120.339	51.8518
20	81.073	332.121	230.296	558.346	92.4668	468.223			20	40.9357	64.9351	10.3448	23.3333	88.9831	91.358
30	38.5246	464.242	237.202	765.084	66.1743	47.4398			30	74.269	14.2857	0	19.3333	67.7966	46.2963

## Sheet: Fig.1K
Mechanical threshold (% of control)																Spikes (% of control)
Time (min)	Sox10-Cre															Time (min)	Sox10-Cre
0	100	100	100													0	100	100	100
10	53.9608	41.1878	46.5806													10	92.9203	64.6465	158.904
20	94.0392	35.6832	82.5807													20	69.0266	71.7172	226.027
30	33.96	35.49	97.42													30	122.124	84.8485	197.26
Time (min)	Sox10-ArchT															Time (min)	Sox10-ArchT
0	100	100	100	100	100	100	100	100	100	100	100	100	100			0	100	100	100	100	100	100	100	100	100	100	100	100	100
10	142.579	6384.68	536.594	128.405	135.763	114.704	72.1925	192.847	110.933	115.661	90.0148	265.501	240.909			10	71.5278	0	44.2857	92.517	59.6491	72.6496	65.6051	118.705	27.6699	94.2446	71.7791	0	82.9787
20	164.72	6384.68	1170.99	98.4866	124.49	92.2125	147.192	127.754	52.6239	101.669	108.255	265.501	146.995			20	40.625	0	0	106.803	23.9766	12.8205	43.949	106.475	78.1553	60.4316	55.2147	0	95.0355
30	221.82	976.19	292.14	33.41	518.56	245.68	300.8	61.8	110.35	109.24	84.03	156.29	212.1			30	34.0278	43.8272	77.1429	113.605	6.43275	0	47.1338	69.0648	90.2913	123.741	68.0982	48.1013	97.1631

## Sheet: Fig.1L
	Mechanical threshold (% of control)															Spikes (% of control)
Time (min)	Sox10-Cre														Time (min)	Sox10-Cre
0	100	100	100	100	100	100	100								0	100	100	100	100	100	100	100
10	155.252	229.867	115.668	255.498	163.773	79.3617	79.8788								10	73.5632	32.4786	107.519	72.5807	108.097	161.25	144.444
20	27.6259	111.6	237.327	138.422	93.8657	103.83	145.454								20	95.4023	101.709	138.346	81.7204	120.648	145	134.259
30	66.3309	96.2667	581.797	521.604	114.468	146.809	170.061								30	94.2529	91.453	67.6692	73.1183	114.17	108.75	124.074
Time (min)	Sox10-ArchT														Time (min)	Sox10-ArchT
0	100	100	100	100	100	100	100	100	100	100	100	100	100		0	100	100	100	100	100	100	100	100	100	100	100	100	100
10	85.3755	69.0266	64.6747	32.5449	247.783	139.975	93.75	174.079	355.569	74.4456	125.156	48.0922	221.947		10	45.8333	108.974	101.25	76.4331	13.1579	60.9589	69.9531	21.4286	46.6667	95.092	74.4444	91.0995	88.3495
20	506.324	118.092	258.464	235.83	252.978	67.9569	100.647	21.0928	331.754	162.513	122.453	25.7552	224.343		20	68.3333	60.8974	0	1.91083	0	80.137	52.1127	53.2467	85.1852	86.5031	87.7778	56.5445	99.5146
30	155.731	120.747	258.464	234.916	252.978	212.944	118.534	157.179	44.4313	159.134	75.2599	69.6343	300.309		30	58.75	65.7051	0	0	0	66.4384	42.2535	32.4675	86.6667	79.1411	93.8889	86.3874	19.4175

## Sheet: Fig. 2B
Seconds	Light response (spikes/sec)
1	19	0.75	3.5	25.5	1	5.75	13	N.B. Rates are the mean from three light stimuli
2	8.75	0.25	0.75	19	2	4.5	7.75
3	7.25	0.5	1.75	17	2.5	6	8.75
4	6.5	0.5	3	14.75	1.75	6	7.5
5	6.25	0.25	3.25	13.25	1.75	4.5	5.5
6	4.5	0	1.75	11.5	1.5	8	5.5
7	5.25	0	2.25	9.25	1.5	6.5	7.5
8	3.75	0	1	8	1.75	5	4.75
9	6	0	1	6	1	5.75	6
10	4.5	0	1.25	7	1.5	5.5	8.5

## Sheet: Fig.2C
	Responsive	Non-responsive
C-thermoreceptors	7	0
Light (ms)
292.625
85.125
800.531
46.5312
554.625
35.6875
5.0875

[truncated: 65 more sheets: Fig.2E, Fig.2F, Fig.2H, Fig.2I, Fig.3C, Fig.3E, Fig.3F, Fig.3H, Fig.3I, Fig.5A, Fig.5B, Fig.5E, Fig.5F, Fig.5H, Fig.5I, Fig. 6, Supp Fig.1B, Supp Fig. 1C, Supp Fig.1D, Supp Fig.1E …]
